# Supplementary material for: Comparative Analysis of Re-Annotated Genes Provides Insight into Evolutionary Divergence and Expressions of Aquaporin Family in Pepper
Source: Plants (Basel). 2021 May 21;10(6):1039. doi: 10.3390/plants10061039 (PMC8224332; doi:10.3390/plants10061039)
Supplement: Supplementary file 1 [file plants-10-01039-s001.zip]

Archive with 2 entries (2 files):
- 20210513_rev2_Plants_AQP_supplementary_figures_FINAL.pdf
- 20210513_rev2_Plants_AQP_supplementary_tables_FINAL.xlsx
